# Supplementary material for: Prediction and Chemical Interpretation of Singlet-Oxygen-Scavenging Activity of Small Molecule Compounds by Using Machine Learning
Source: Antioxidants (Basel). 2021 Nov 1;10(11):1751. doi: 10.3390/antiox10111751 (PMC8614782; doi:10.3390/antiox10111751)
Supplement: Supplementary file 1 [file antioxidants-10-01751-s001.zip]

Archive with 1 entries (1 files):
- antioxidants-1436592-supplementary.pdf
